# Supplementary material for: Management of Pelvic Fracture Urethral Injury: Is Supracrural Urethral Rerouting (Step 4) Becoming Anecdotical or Does It Remain in Force?
Source: J Clin Med. 2023 Mar 22;12(6):2427. doi: 10.3390/jcm12062427 (PMC10058563; doi:10.3390/jcm12062427)
Supplement: Supplementary file 1 [file jcm-12-02427-s001.zip]

Archive with 1 entries (1 files):
- jcm-2258732-supplementary.pdf
